# Supplementary material for: SMuRF: a novel tool to identify regulatory elements enriched for somatic point mutations
Source: BMC Bioinformatics. 2018 Nov 26;19:454. doi: 10.1186/s12859-018-2501-y (PMC6258448; doi:10.1186/s12859-018-2501-y)
Supplement: Supplementary file 1 — SMuRF output for the 72 significantly mutated CREs in liver cancer. (TXT 13 kb) [file 12859_2018_2501_MOESM1_ESM.txt]

peakID	Freq	FreqUnique	peakLEN	peakANNO	chr	start	end	MutSamples	MutSamplesunique	peakMUTr	pbin_as	pbin_rs	pbin_as.adj	pbin_rs.adj	neglog10qval_as	neglog10qval_rs
chr5:1295049-1295356	5	5	307	TERT	chr5	1295049	1295356	HX10T,HX11T,HX13T,HX17T,HX9T	HX10T,HX11T,HX13T,HX17T,HX9T	0.016286645	3.38E-13	1.51E-11	4.69E-08	2.09E-06	7.328485223	5.679096498
chr2:49173714-49173871	6	4	157	DistalRE	chr2	49173714	49173871	RK020_C01,RK107_C01,RK126_C01,RK126_C01,RK003_C01,RK126_C01	RK020_C01,RK107_C01,RK126_C01,RK003_C01	0.025477707	1.37E-11	5.22E-10	1.27E-06	4.84E-05	5.896465305	4.315040744
chr16:34021309-34021389	3	3	80	DistalRE	chr16	34021309	34021389	HX16T,HX4T,HX20T	HX16T,HX4T,HX20T	0.0375	1.69E-09	1.74E-09	0.000117371	0.000120653	3.930437566	3.918461175
chr6:49817430-49817534	4	3	104	DistalRE	chr6	49817430	49817534	RK050_C01,RK126_C01,RK107_C01,RK050_C01	RK050_C01,RK126_C01,RK107_C01	0.028846154	3.74E-09	1.16E-07	0.000149864	0.002577443	3.824304028	2.588811002
chr17:7578409-7578510	3	3	101	TP53	chr17	7578409	7578510	RK021_C01,HX14T,RK089_C01	RK021_C01,HX14T,RK089_C01	0.02970297	3.42E-09	4.92E-09	0.000149864	0.000195451	3.824304028	3.708961458
chr3:101948035-101948144	3	3	109	DistalRE	chr3	101948035	101948144	HX14T,RK042_C01,RK054_C01	HX14T,RK042_C01,RK054_C01	0.027522936	4.31E-09	3.37E-09	0.000149864	0.000164203	3.824304028	3.784619441
chr10:89346089-89346209	4	3	120	DistalRE	chr10	89346089	89346209	RK126_C01,RK133_C01,RK126_C01,RK001_C01	RK126_C01,RK133_C01,RK001_C01	0.025	5.77E-09	1.95E-07	0.000160348	0.003660658	3.794936027	2.436440883
chr11:26298513-26298633	3	3	120	DistalRE	chr11	26298513	26298633	RK007_C01,RK075_C01,RK047_C01	RK007_C01,RK075_C01,RK047_C01	0.025	5.77E-09	3.54E-09	0.000160348	0.000164203	3.794936027	3.784619441
chr11:126350715-126350858	3	3	143	DistalRE	chr11	126350715	126350858	RK051_C01,HX30T,RK047_C01	RK051_C01,HX30T,RK047_C01	0.020979021	9.79E-09	1.05E-08	0.000247571	0.000364903	3.60630069	3.437822111
chr10:85631372-85631554	3	3	182	DistalRE	chr10	85631372	85631554	RK029_C01,RK126_C01,RK107_C01	RK029_C01,RK126_C01,RK107_C01	0.016483516	2.03E-08	5.92E-07	0.000469615	0.007837133	3.328258308	2.105842756
chr16:20689680-20689886	5	3	206	ACSM1	chr16	20689680	20689886	HX13T,HX9T,HX4T,HX4T,HX4T	HX13T,HX9T,HX4T	0.014563107	2.94E-08	3.42E-07	0.000629498	0.005280483	3.201005797	2.277326338
chr12:117804986-117805059	3	2	73	DistalRE	chr12	117804986	117805059	RK067_C01,RK067_C01,RK126_C01	RK067_C01,RK126_C01	0.02739726	1.97E-06	3.54E-05	0.010541687	0.06513172	1.977089877	1.186207453
chr4:182064554-182064624	3	2	70	DistalRE	chr4	182064554	182064624	RK037_C01,HX17T,RK037_C01	RK037_C01,HX17T	0.028571429	1.81E-06	4.65E-06	0.010541687	0.020593072	1.977089877	1.68627887
chr1:12184979-12185050	2	2	71	TNFRSF8	chr1	12184979	12185050	RK107_C01,RK126_C01	RK107_C01,RK126_C01	0.028169014	1.86E-06	3.56E-05	0.010541687	0.06513172	1.977089877	1.186207453
chr11:48830508-48830581	2	2	73	DistalRE	chr11	48830508	48830581	HX12T,HX16T	HX12T,HX16T	0.02739726	1.97E-06	4.34E-06	0.010541687	0.020593072	1.977089877	1.68627887
chr12:91246188-91246260	2	2	72	DistalRE	chr12	91246188	91246260	RK041_C01,RK023_C01	RK041_C01,RK023_C01	0.027777778	1.92E-06	4.22E-06	0.010541687	0.020593072	1.977089877	1.68627887
chr14:30895381-30895451	2	2	70	DistalRE	chr14	30895381	30895451	HX22T,RK056_C01	HX22T,RK056_C01	0.028571429	1.81E-06	2.28E-06	0.010541687	0.016822023	1.977089877	1.774121765
chr14:41089950-41090023	2	2	73	DistalRE	chr14	41089950	41090023	RK035_C01,HX11T	RK035_C01,HX11T	0.02739726	1.97E-06	5.31E-06	0.010541687	0.022712995	1.977089877	1.643725586
chr16:53802157-53802227	2	2	70	DistalRE	chr16	53802157	53802227	RK035_C01,HX15T	RK035_C01,HX15T	0.028571429	1.81E-06	4.17E-06	0.010541687	0.020593072	1.977089877	1.68627887
chr21:18886061-18886131	2	2	70	DistalRE	chr21	18886061	18886131	RK035_C01,HX19T	RK035_C01,HX19T	0.028571429	1.81E-06	4.58E-06	0.010541687	0.020593072	1.977089877	1.68627887
chr3:143393353-143393423	2	2	70	DistalRE	chr3	143393353	143393423	RK004_C01,RK032_C01	RK004_C01,RK032_C01	0.028571429	1.81E-06	2.79E-06	0.010541687	0.018003753	1.977089877	1.744636959
chr4:3395177-3395247	2	2	70	DistalRE	chr4	3395177	3395247	RK075_C01,RK089_C01	RK075_C01,RK089_C01	0.028571429	1.81E-06	1.12E-06	0.010541687	0.011079933	1.977089877	1.955462869
chr5:146345775-146345848	2	2	73	DistalRE	chr5	146345775	146345848	RK126_C01,RK047_C01	RK126_C01,RK047_C01	0.02739726	1.97E-06	3.48E-05	0.010541687	0.06513172	1.977089877	1.186207453
chr5:7857138-7857210	2	2	72	DistalRE	chr5	7857138	7857210	RK126_C01,RK019_C01	RK126_C01,RK019_C01	0.027777778	1.92E-06	3.46E-05	0.010541687	0.06513172	1.977089877	1.186207453
chr6:134385131-134385202	2	2	71	DistalRE	chr6	134385131	134385202	RK126_C01,HX13T	RK126_C01,HX13T	0.028169014	1.86E-06	6.59E-05	0.010541687	0.09549082	1.977089877	1.020038376
chr8:140775872-140775942	2	2	70	DistalRE	chr8	140775872	140775942	RK001_C01,RK046_C02	RK001_C01,RK046_C02	0.028571429	1.81E-06	2.26E-06	0.010541687	0.016822023	1.977089877	1.774121765
chr8:49701441-49701511	2	2	70	DistalRE	chr8	49701441	49701511	HX13T,RK006_C02	HX13T,RK006_C02	0.028571429	1.81E-06	1.16E-05	0.010541687	0.034690167	1.977089877	1.459793612
chr8:73067603-73067673	2	2	70	DistalRE	chr8	73067603	73067673	RK126_C01,RK083_C01	RK126_C01,RK083_C01	0.028571429	1.81E-06	3.45E-05	0.010541687	0.06513172	1.977089877	1.186207453
chr12:121842676-121842751	4	2	75	DistalRE	chr12	121842676	121842751	RK126_C01,RK126_C01,RK020_C01,RK126_C01	RK126_C01,RK020_C01	0.026666667	2.08E-06	3.54E-05	0.010615028	0.06513172	1.974078859	1.186207453
chr10:86538263-86538339	2	2	76	DistalRE	chr10	86538263	86538339	HX12T,RK130_C01	HX12T,RK130_C01	0.026315789	2.14E-06	3.45E-06	0.010615028	0.018815981	1.974078859	1.725473131
chr16:33906847-33906923	2	2	76	DistalRE	chr16	33906847	33906923	HX16T,HX4T	HX16T,HX4T	0.026315789	2.14E-06	3.22E-06	0.010615028	0.018003753	1.974078859	1.744636959
chr6:99375600-99375675	2	2	75	DistalRE	chr6	99375600	99375675	RK126_C01,RK099_C01	RK126_C01,RK099_C01	0.026666667	2.08E-06	3.64E-05	0.010615028	0.066193776	1.974078859	1.179182844
chr11:13164050-13164127	2	2	77	DistalRE	chr11	13164050	13164127	RK046_C02,RK106_C01	RK046_C02,RK106_C01	0.025974026	2.19E-06	1.84E-06	0.010706705	0.016550446	1.970344159	1.781190297
chr9:6686573-6686651	2	2	78	DistalRE	chr9	6686573	6686651	RK126_C01,RK067_C01	RK126_C01,RK067_C01	0.025641026	2.25E-06	4.04E-05	0.010798807	0.070300672	1.966624219	1.153040524
chr9:9942949-9943028	2	2	79	DistalRE	chr9	9942949	9943028	RK021_C01,RK126_C01	RK021_C01,RK126_C01	0.025316456	2.31E-06	4.61E-05	0.010891312	0.076689392	1.962919803	1.115264707
chr6:105406562-105406642	2	2	80	DistalRE	chr6	105406562	105406642	RK041_C01,RK027_C01	RK041_C01,RK027_C01	0.025	2.37E-06	9.18E-06	0.010984199	0.030756542	1.959231591	1.512062493
chr11:48955588-48955670	2	2	82	DistalRE	chr11	48955588	48955670	HX16T,HX9T	HX16T,HX9T	0.024390244	2.49E-06	3.11E-06	0.010993729	0.018003753	1.958854962	1.744636959
chr1:47456868-47456950	2	2	82	DistalRE	chr1	47456868	47456950	RK086_C01,RK126_C01	RK086_C01,RK126_C01	0.024390244	2.49E-06	5.33E-05	0.010993729	0.08285058	1.958854962	1.081704447
chr11:99111513-99111598	2	2	85	DistalRE	chr11	99111513	99111598	RK001_C01,RK054_C01	RK001_C01,RK054_C01	0.023529412	2.68E-06	2.60E-06	0.011632717	0.018003753	1.934318844	1.744636959
chr7:141233270-141233356	2	2	86	DistalRE	chr7	141233270	141233356	RK107_C01,RK047_C01	RK107_C01,RK047_C01	0.023255814	2.74E-06	2.16E-06	0.011726246	0.016822023	1.930840994	1.774121765
chr1:56359010-56359097	2	2	87	DistalRE	chr1	56359010	56359097	HX19T,RK126_C01	HX19T,RK126_C01	0.022988506	2.80E-06	5.39E-05	0.011820091	0.083095176	1.927379178	1.080424188
chr14:30478026-30478114	2	2	88	DistalRE	chr14	30478026	30478114	RK056_C01,RK137_C01	RK056_C01,RK137_C01	0.022727273	2.87E-06	4.54E-06	0.011914237	0.020593072	1.923933757	1.68627887
chr14:30338856-30338945	2	2	89	DistalRE	chr14	30338856	30338945	RK019_C01,HX15T	RK019_C01,HX15T	0.02247191	2.94E-06	2.27E-06	0.012008671	0.016822023	1.920505045	1.774121765
chr6:33086461-33086554	2	2	93	DistalRE	chr6	33086461	33086554	RK007_C01,RK126_C01	RK007_C01,RK126_C01	0.021505376	3.21E-06	6.20E-05	0.012927696	0.091729171	1.888478856	1.03749253
chr16:50288128-50288223	2	2	95	DistalRE	chr16	50288128	50288223	RK137_C01,HX9T	RK137_C01,HX9T	0.021052632	3.35E-06	2.81E-06	0.013299552	0.018003753	1.876162987	1.744636959
chr20:30048428-30048524	3	2	96	DistalRE	chr20	30048428	30048524	RK126_C01,RK029_C01,RK126_C01	RK126_C01,RK029_C01	0.020833333	3.42E-06	5.72E-05	0.013390974	0.086030146	1.873187849	1.065349342
chr18:38070336-38070433	2	2	97	DistalRE	chr18	38070336	38070433	RK141_C01,HX10T	RK141_C01,HX10T	0.020618557	3.49E-06	2.49E-06	0.013482741	0.017750397	1.8702218	1.750791927
chr10:92978792-92978894	2	2	102	PCGF5	chr10	92978792	92978894	RK046_C01,RK069_C01	RK046_C01,RK069_C01	0.019607843	3.86E-06	1.19E-06	0.013946296	0.011389539	1.855541112	1.94349387
chr14:28150804-28150905	2	2	101	DistalRE	chr14	28150804	28150905	RK005_C01,RK023_C01	RK005_C01,RK023_C01	0.01980198	3.79E-06	2.75E-06	0.013946296	0.018003753	1.855541112	1.744636959
chr14:37102721-37102822	2	2	101	DistalRE	chr14	37102721	37102822	RK035_C01,HX17T	RK035_C01,HX17T	0.01980198	3.79E-06	2.19E-05	0.013946296	0.050382136	1.855541112	1.297723425
chr1:53642310-53642410	2	2	100	DistalRE	chr1	53642310	53642410	RK016_C01,HX33T	RK016_C01,HX33T	0.02	3.71E-06	3.24E-06	0.013946296	0.018003753	1.855541112	1.744636959
chr12:32695143-32695246	2	2	103	DistalRE	chr12	32695143	32695246	HX5T,HX17T	HX5T,HX17T	0.019417476	3.94E-06	1.72E-05	0.014039865	0.044779044	1.852637071	1.34892518
chr19:51837255-51837359	2	2	104	DistalRE	chr19	51837255	51837359	RK027_C01,RK130_C01	RK027_C01,RK130_C01	0.019230769	4.01E-06	9.40E-06	0.014133694	0.030756542	1.849744324	1.512062493
chr3:37254635-37254741	3	2	106	DistalRE	chr3	37254635	37254741	RK137_C01,RK137_C01,RK023_C01	RK137_C01,RK023_C01	0.018867925	4.17E-06	4.66E-06	0.014501119	0.020593072	1.838598484	1.68627887
chr2:147533564-147533673	2	2	109	DistalRE	chr2	147533564	147533673	RK037_C01,RK056_C01	RK037_C01,RK056_C01	0.018348624	4.41E-06	6.02E-06	0.014962665	0.025371803	1.824991056	1.595648671
chr8:91960640-91960749	2	2	109	DistalRE	chr8	91960640	91960749	RK019_C01,HX11T	RK019_C01,HX11T	0.018348624	4.41E-06	4.43E-06	0.014962665	0.020593072	1.824991056	1.68627887
chr11:48863421-48863531	2	2	110	DistalRE	chr11	48863421	48863531	HX5T,HX16T	HX5T,HX16T	0.018181818	4.49E-06	7.11E-06	0.015055865	0.027326055	1.822294299	1.563423065
chr21:44779783-44779899	2	2	116	DistalRE	chr21	44779783	44779899	HX13T,RK035_C01	HX13T,RK035_C01	0.017241379	5.00E-06	4.97E-05	0.016355127	0.078964686	1.786346078	1.10256709
chr16:33895952-33896070	2	2	118	DistalRE	chr16	33895952	33896070	HX4T,HX16T	HX4T,HX16T	0.016949153	5.17E-06	7.80E-06	0.016729023	0.028569615	1.776529428	1.544095611
chr9:746159-746283	2	2	124	DistalRE	chr9	746159	746283	RK041_C01,RK001_C01	RK041_C01,RK001_C01	0.016129032	5.71E-06	1.20E-05	0.018266742	0.034765296	1.738338893	1.458854068
chr15:35311525-35311651	2	2	126	DistalRE	chr15	35311525	35311651	HX11T,HX16T	HX11T,HX16T	0.015873016	5.90E-06	7.48E-06	0.018648143	0.028098619	1.729364415	1.551315032
chr16:34009948-34010076	3	2	128	DistalRE	chr16	34009948	34010076	HX23T,HX23T,HX18T	HX23T,HX18T	0.015625	6.09E-06	2.08E-06	0.018818847	0.016822023	1.725406983	1.774121765
chr14:28337727-28337855	2	2	128	DistalRE	chr14	28337727	28337855	RK022_C01,RK089_C01	RK022_C01,RK089_C01	0.015625	6.09E-06	6.17E-06	0.018818847	0.025603105	1.725406983	1.591707358
chr1:108668244-108668376	2	2	132	DistalRE	chr1	108668244	108668376	RK126_C01,RK029_C01	RK126_C01,RK029_C01	0.015151515	6.48E-06	0.000108205	0.019796752	0.134355117	1.703406057	0.871745787
chr14:34128603-34128738	2	2	135	DistalRE	chr14	34128603	34128738	RK004_C01,RK012_C01	RK004_C01,RK012_C01	0.014814815	6.78E-06	6.52E-06	0.020218023	0.026420626	1.694261307	1.57805689
chr14:41251792-41251927	2	2	135	DistalRE	chr14	41251792	41251927	RK079_C01,RK126_C01	RK079_C01,RK126_C01	0.014814815	6.78E-06	0.000121756	0.020218023	0.146600415	1.694261307	0.833864801
chr1:94675128-94675265	2	2	137	DistalRE	chr1	94675128	94675265	RK107_C01,RK021_C01	RK107_C01,RK021_C01	0.01459854	6.98E-06	9.32E-06	0.020218023	0.030756542	1.694261307	1.512062493
chr2:132998037-132998173	2	2	136	DistalRE	chr2	132998037	132998173	HX13T,HX16T	HX13T,HX16T	0.014705882	6.88E-06	4.79E-05	0.020218023	0.077638174	1.694261307	1.109924685
chr9:1429450-1429587	2	2	137	DistalRE	chr9	1429450	1429587	HX5T,RK031_C01	HX5T,RK031_C01	0.01459854	6.98E-06	8.12E-06	0.020218023	0.028959176	1.694261307	1.538213803
chr3:115533712-115533853	2	2	141	DistalRE	chr3	115533712	115533853	RK015_C01,RK126_C01	RK015_C01,RK126_C01	0.014184397	7.39E-06	0.000127558	0.021197963	0.149068896	1.673705862	0.826612966
chr19:42688642-42688785	2	2	143	DistalRE	chr19	42688642	42688785	RK084_C01,RK126_C01	RK084_C01,RK126_C01	0.013986014	7.60E-06	0.000136314	0.021582471	0.15538439	1.665898833	0.808592613
chr11:43382349-43382493	2	2	144	RP11-484D2.2	chr11	43382349	43382493	RK126_C01,RK010_C01	RK126_C01,RK010_C01	0.013888889	7.71E-06	0.000126354	0.021664979	0.148912886	1.664241736	0.827067719
